# Supplementary material for: High-resolution projections of outdoor thermal stress in the twenty-first century: a Tasmanian case study
Source: Int J Biometeorol. 2024 Mar 1;68(4):777–93. doi: 10.1007/s00484-024-02622-8 (PMC10963583; doi:10.1007/s00484-024-02622-8)
Supplement: Supplementary file 1 — (tex 4 KB) [file 484_2024_2622_MOESM1_ESM.tex]

%\documentclass{article}
\documentclass[sn-basic]{sn-jnl}
\usepackage[english]{babel}

\usepackage{graphicx}%
\usepackage{multirow}%
\usepackage{amsmath,amssymb,amsfonts}%
\usepackage{amsthm}%
\usepackage{mathrsfs}%
\usepackage[title]{appendix}%
\usepackage{xcolor}%
\usepackage{textcomp}%
\usepackage{manyfoot}%
\usepackage{booktabs}%
\usepackage{algorithm}%
\usepackage{algorithmicx}%
\usepackage{algpseudocode}%
\usepackage{listings}%
\usepackage{siunitx}
\usepackage[super]{nth}


\renewcommand{\thetable}{S\arabic{table}}
\renewcommand{\thefigure}{S\arabic{figure}}

\begin{document}

\begin{figure*}
\noindent\includegraphics[width=\textwidth]{seasonal_change_signals.png}
\caption{Raw and bias corrected differences between seasonal mean air temperatures from 1990\textendash2005 to 2040\textendash2059 plotted by season and model.}
\label{fig:trends_by_season}
\end{figure*}

\begin{figure*}
\noindent\includegraphics[width=\textwidth]{variable_means_by_week.png}
\caption{Means by week of the year of air temperature, relative humidity, \SI{10}{\metre} wind speed, and downwelling solar radiation for BARRA-TA, raw model outputs, and bias corrected model outputs. Weeks 52 and 53 were combined. The range of means across the six model ensemble is shown by the pale colouring, while the mean of the ensemble is shown by the solid lines.}
\label{fig:variable_means_by_week}
\end{figure*}

\begin{figure*}
\noindent\includegraphics[width=1.3\textwidth,angle=90]{summary_pdfs.png}
\caption{Probability density functions of bias adjusted outputs, plotted by variable and season, for 1990\textendash2005 to 2040\textendash2059.}
\label{fig:summary_pdfs}
\end{figure*}

\begin{table*}
\centering
\caption{General circulation models used as the basis for historical simulations and projections.}
\label{tab:gcms}
\begin{tabular}{p{0.2\textwidth}p{0.3\textwidth}p{0.4\textwidth}}
\hline
Model & Origin & Comments from VCP19$^{a}$  \\
\hline
ACCESS 1-0  & CSIRO-BOM, Australia  & A hot, dry model in the south of Victoria. \newline Representative of the consensus of GCM projections in northern Victoria.   \\
CNRM-CM5  & CNRM-CERFACS, France  & Representative of the consensus of GCM projections over Victoria, particularly in the north.  \\
GFDL-ESM2M  & NOAA, GFDL, USA  & Often a hot, dry model for Victoria.  \\
HadGEM2-CC  & MOHC, UK & Often a hot, dry model for Victoria.  \\
MIROC5  & JAMSTEC, Japan & Often a low warming, wet model for Australia and Victoria.  \\
NorESM1-M  & NCC, Norway & Often a low warming, wet model for Victoria, especially in the south.  \\
\hline
\multicolumn{3}{l}{$^{a}$Model descriptions from \cite[pg.~14]{clarke_jm_victorian_2019}.}
\end{tabular}
\end{table*}

\begin{table*}
\centering
\caption{Meteorological variables extracted from the historical simulations and projections.}
\label{tab:met_vars}
\begin{tabular}{p{0.4\textwidth}p{0.15\textwidth}p{0.15\textwidth}}
\hline
Variable & Measurement height & Units  \\
\hline
Air temperature & 2m & K \\
Relative humidity & 2m & \% \\
Wind speed & 10m & $ms^{-1}$ \\
Downwelling solar radiation & 0m & $Wm^{-2}$ \\
\hline
\end{tabular}
\end{table*}

\begin{table*}
    \begin{center}
        \caption{UTCI ranges, categories, and protective responses adapted from \citet{di_napoli_verification_2019}}
        \begin{tabular}{p{0.35\textwidth}p{0.25\textwidth}p{0.3\textwidth}}
        \hline
        UTCI range (\SI{}{\celsius}) & Stress category & Protection measures\\
        \hline
        \textgreater 46 & Extreme heat stress & Temporary body cooling and drinking \textgreater \SI{0.5}{\litre\per\hour} necessary \newline No physical activity\\
        \hline
        38 to 46 & Very strong heat stress & Temporary use of air conditioning or shaded places necessary \newline Drinking \textgreater \SI{0.5}{\litre\per\hour} \newline Reduce physical activity\\
        \hline
        32 to 38 & Strong heat stress & Use shaded places and temporarily reduce physical activity \newline Drinking \textgreater \SI{0.25}{\litre\per\hour} \\
        \hline
        26 to 32 & Moderate heat stress & Drinking \textgreater \SI{0.25}{\litre\per\hour} \\
        \hline
        9 to 26 & No thermal stress & Human thermoregulation sufficient to keep thermal comfort \\
        \hline
        0 to 9 & Slight cold stress & Use gloves and hat \\
        \hline
        -13 to 0 & Moderate cold stress & Intensify activity and protect face and extremities against cooling \\
        \hline
        -27 to -13 & Strong cold stress & Intensify activity and protect face and extremities against cooling \newline Use warmer clothing \\
        \hline
        -40 to -27 & Very strong cold stress & Intensify activity and protect face and extremities against cooling \newline Use warmer clothing \newline Reduce outdoor exposure time \\
        \hline
        \textless-40 & Extreme cold stress & Stay at home \newline If outdoor exposure is necessary use heavy and wind protected clothing\\
        \hline
        \end{tabular}
        \label{tab:utci_cats}
    \end{center}
\end{table*}

\clearpage

\bibliography{references}

\end{document}
